# Supplementary material for: MicroRNAs MiR-17, MiR-20a, and MiR-106b Act in Concert to Modulate E2F Activity on Cell Cycle Arrest during Neuronal Lineage Differentiation of USSC
Source: PLoS One. 2011 Jan 20;6(1):e16138. doi: 10.1371/journal.pone.0016138 (PMC3024412; doi:10.1371/journal.pone.0016138)
Supplement: Figure S2 — Raw microRNA expression data. This Excel file is divided into three sheets “Neuronal diff.”, “Osteogenic diff.”, and “Deep sequencing”. “Neuronal diff.” gives Ct, dCt, ddCT as well as 2−(ddCt)-values from neuronal lineage differentiations of USSC lines SA5/03 (3 independent differentiations) SA5/73, and SA8/25 generated by the TaqMan qPCR-assay. Expression data of microRNAs miR-17, miR-20a, and miR-106b and additional cell-cycle-related microRNAs are shown from native USSC as well as from days 14 and 28 (SA8/25) of differentiations. “Osteogenic diff.” gives the TaqMan qPCR-assay data from osteogenic differentiations of USSC SA5/73 and SA8/25 at days 0 (native) and 7. “Deep sequencing” gives deep sequencing expression data of microRNAs miR-17, miR-20a, and miR-106b aquired from native USSC lines SA5/73, SA8/25, SA8/77, and SA4/101. Number of sequence reads as well as expression frequencies are shown. (XLS) [file pone.0016138.s002.xls]

## Sheet: Neuronal diff.
TaqMan qPCR expression data neuronal lineage differentiation of USSC lines
USSC line	Ct native (d0)	dCt native (d0)	Ct neuro (d14)	dCt neuro (d14)	ddCt (d0 vs. d14)	2-(ddCt) (d0 vs. d14)
USSC SA5/03 Differentiation 1
hsa-miR-17	19.8478	4.4491	21.7972	7.24976	2.80066	0.143521
hsa-miR-20a	20.7083	5.30967	23.1081	8.56069	3.25102	0.105038
hsa-miR-106b	23.7218	8.32318	25.9015	11.3541	3.03093	0.122349
hsa-miR-137	24.8426	9.4439	27.1212	12.5737	3.12982	0.114243
hsa-miR-214	19.9333	4.53467	21.0021	6.45468	1.92001	0.264252
hsa-miR-221	19.3872	3.98856	20.3	5.75258	1.76402	0.294427
hsa-miR-222	16.4297	1.03106	17.6672	3.11976	2.0887	0.235093
hsa-miR-34a	23.8814	8.48269	20.4719	5.92449	-2.5582	5.88973
USSC SA5/03 Differentiation 2
hsa-miR-17	20.6914	5.27086	23.1814	7.50165	2.23079	0.213042
hsa-miR-20a	20.9	5.4795	24.4128	8.73311	3.25361	0.10485
hsa-miR-106b	24.1046	8.68408	26.7902	11.1105	2.42638	0.186032
hsa-miR-137	25.0902	9.66975	27.3009	11.6212	1.95144	0.258558
hsa-miR-214	20.3201	4.89962	22.2749	6.59516	1.69554	0.308739
hsa-miR-221	18.6414	3.22089	21.4622	5.78246	2.56157	0.169391
hsa-miR-222	16.4943	1.07376	18.4861	2.80635	1.7326	0.30091
hsa-miR-34a	23.6847	8.2642	22.351	6.67131	-1.59289	3.01653
USSC SA5/03 Differentiation 3
hsa-miR-17	19.6961	5.82946	23.2836	8.04784	2.21838	0.214883
hsa-miR-20a	19.307	5.4403	23.63	8.39423	2.95393	0.129056
hsa-miR-106b	23.1421	9.27539	26.4295	11.1938	1.91839	0.264549
hsa-miR-137	25.3229	11.4562	27.7647	12.529	1.0727	0.475428
hsa-miR-214	19.2675	5.40084	22.2545	7.01872	1.61788	0.325815
hsa-miR-221	17.2938	3.42711	20.5379	5.3021	1.87499	0.27263
hsa-miR-222	16.1686	2.30195	19.0804	3.84461	1.54266	0.343251
hsa-miR-34a	23.6294	9.76273	22.1489	6.91312	-2.84961	7.20806
USSC SA5/73
hsa-miR-17	18.9546	3.9287	20.6114	6.02546	2.09675	0.233784
hsa-miR-20a	19.2182	4.19225	22.1234	7.53745	3.34519	0.0984004
hsa-miR-106b	23.1301	8.10422	25.519	10.9331	2.82884	0.140746
hsa-miR-137	26.1796	11.1537	27.9215	13.3356	2.18186	0.220392
hsa-miR-214	19.4393	4.41339	21.0304	6.44441	2.03102	0.244683
hsa-miR-221	18.6953	3.66935	21.8034	7.21746	3.54811	0.0854893
hsa-miR-222	15.9569	0.930979	17.5755	2.98956	2.05858	0.240052
hsa-miR-34a	21.5724	6.54651	19.7894	5.20347	-1.34304	2.53685
	Ct native (d0)	dCt native (d0)	Ct neuro (d14)	dCt neuro (d14)	ddCt (d0 vs. d14)	2-(ddCt) (d0 vs. d14)	Ct neuro (d28)	dCt neuro (d28)	ddCt (d0 vs. d28)	2-(ddCt) (d14 vs. d28)	ddCt (d14 vs. d28)	2-(ddCt) (d0 vs. d28)
USSC SA8/25
hsa-miR-17	18.4913	4.46558	19.6953	6.49517	2.02958	0.244926	22.4254	7.4812	3.01562	0.123654	0.986035	0.504863
hsa-miR-20a	19.6337	5.60798	21.2796	8.07945	2.47147	0.180308	24.5366	9.59241	3.98443	0.0631782	1.51296	0.350392
hsa-miR-106b	23.6761	9.65043	23.632	10.4319	0.781434	0.581788	27.3124	12.3682	2.71779	0.152007	1.93635	0.261276
hsa-miR-137	25.6157	11.59	26.6139	13.4138	1.82377	0.282482	29.573	14.6288	3.03878	0.121685	1.21501	0.430771
hsa-miR-214	18.972	4.94638	20.0957	6.89563	1.94925	0.25895	22.8759	7.93169	2.98531	0.12628	1.03606	0.487659
hsa-miR-221	18.5994	4.57376	20.3474	7.14727	2.57351	0.167995	23.3507	8.40652	3.83276	0.0701819	1.25925	0.417762
hsa-miR-222	15.1871	1.1614	16.5212	3.32109	2.15969	0.223804	19.6785	4.73434	3.57295	0.0840302	1.41326	0.375463
hsa-miR-34a	24.0507	10.025	21.9534	8.75327	-1.27176	2.41456	24.1798	9.23565	-0.789373	1.72832	0.482384	0.715794

## Sheet: Osteogenic diff.
TaqMan qPCR expression data osteogenic differentiation of USSC lines
USSC line	Ct native (d0)	dCt native (d0)	Ct osteo (d7)	dCt osteo (d7)	ddCt (d0 vs. d7)	2-(ddCt) (d0 vs. d7)
USSC SA5/73
hsa-miR-17	18.9546	3.9287	18.0551	4.05593	0.127221	0.915593
hsa-miR-20a	19.2182	4.19225	18.3879	4.38875	0.196499	0.872665
hsa-miR-106b	23.1301	8.10422	21.2075	7.20837	-0.89585	1.86071
hsa-miR-137	26.1796	11.1537	23.166	9.16679	-1.9869	3.96384
hsa-miR-214	19.4393	4.41339	18.0273	4.02817	-0.385222	1.30606
hsa-miR-221	18.6953	3.66935	17.536	3.53682	-0.13253	1.09621
hsa-miR-222	15.9569	0.930979	14.7873	0.78813	-0.142849	1.10408
hsa-miR-34a	21.5724	6.54651	21.9484	7.9492	1.40269	0.378223
USSC SA8/25
hsa-miR-17	18.4913	4.46558	19.212	4.44346	-0.022127	1.01546
hsa-miR-20a	19.6337	5.60798	19.5078	4.73933	-0.868651	1.82595
hsa-miR-106b	23.6761	9.65043	22.5096	7.74105	-1.90938	3.75647
hsa-miR-137	25.6157	11.59	23.5208	8.75231	-2.83774	7.149
hsa-miR-214	18.972	4.94638	18.8847	4.11619	-0.830189	1.77792
hsa-miR-221	18.5994	4.57376	18.2642	3.49564	-1.07813	2.11129
hsa-miR-222	15.1871	1.1614	15.5449	0.776373	-0.385023	1.30588
hsa-miR-34a	24.0507	10.025	23.0514	8.2829	-1.74212	3.34527

## Sheet: Deep sequencing
Deep sequencing data of native USSC lines
	USSC SA5/73 native
	Sequence reads	Frequency
hsa-miR-17	2198	0.0037
hsa-miR-20a	2124	0.0036
hsa-miR-106b	3706	0.0063
	USSC SA8/25 native
	Sequence reads	Frequency
hsa-miR-17	1409	0.0026
hsa-miR-20a	592	0.0011
hsa-miR-106b	2388	0.0044
	USSC SA8/77 native
	Sequence reads	Frequency
hsa-miR-17	1410	0.0014
hsa-miR-20a	2119	0.0021
hsa-miR-106b	6812	0.0066
	USSC SA4/101 native
	Sequence reads	Frequency
hsa-miR-17	2312	0.0038
hsa-miR-20a	943	0.0016
hsa-miR-106b	3121	0.0052
