# Supplementary material for: MicroRNAs MiR-17, MiR-20a, and MiR-106b Act in Concert to Modulate E2F Activity on Cell Cycle Arrest during Neuronal Lineage Differentiation of USSC
Source: PLoS One. 2011 Jan 20;6(1):e16138. doi: 10.1371/journal.pone.0016138 (PMC3024412; doi:10.1371/journal.pone.0016138)
Supplement: Figure S3 — List of cell-cycle related genes predicted as targets for miR-17, miR-20a, and miR-106b. Total predictions from the DIANA prediction tool (http://www.diana.pcbi.upenn.edu/miRGen.html) were filtered using GO terms CELL CYCLE and PROLIF by using the DAVD database (http://david.abcc.ncifcrf.gov/tools.jsp). UNION shows all predictions from all algorithms implemented in the DIANA tool, INTERSECTION shows targets predicted by algorithms PicTar AND TargetScanS within the DIANA webtool. (XLS) [file pone.0016138.s003.xls]

## Sheet: UNION
hsa-mir-17:	hsa-mir-20a:	hsa-mir-106b:
ACVR1B	ACVR1B	ACVR1B
ADAM33	-	-
-	ADM	ADM
ADRA1B	ADRA1B	ADRA1B
-	ADRA2A	ADRA2A
ALOX15B	ALOX15B	ALOX15B
APBB2	APBB2	APBB2
ATF5	ATF5	ATF5
ATPIF1	-	-
BCL6	BCL6	BCL6
BHLHB3	BHLHB3	BHLHB3
BMP7	-	-
-	BLZF1	-
BMPR2	BMPR2	BMPR2
BRCA1	BRCA1	-
BTG1	BTG1	BTG1
BTG2	BTG2	BTG2
BTG3	BTG3	BTG3
BUB1B	-	-
C10orf46	C10orf46	C10orf46
CAV1	CAV1	CAV1
CCDC16	CCDC16	CCDC16
CCNA1	-	-
CCND1	CCND1	CCND1
CCND2	CCND2	CCND2
CCNE2	CCNE2	CCNE2
CCNG2	CCNG2	CCNG2
CCNJ	CCNJ	CCNJ
-	-	CCNL1
CCNT2	CCNT2	CCNT2
-	-	CDC2L5
CDC37L1	CDC37L1	CDC37L1
-	CDCA7	-
CDK7	CDK7	-
CDKN1A	CDKN1A	CDKN1A
CEP55	-	-
CHAF1A	CHAF1A	CHAF1A
CKS1B	-	CHEK2
CLSPN	CLSPN	CIT
-	-	CLSPN
-	-	CNBP
COL4A3	COL4A3	COL4A3
CRTAM	-	-
CSF1	-	CSF1
-	-	CSK
-	-	CTCF
-	COPS5	-
CUL1	CUL1	CUL1
CUL3	-	-
CUL4A	-	-
CYP26B1	CYP26B1	CYP26B1
DERL2	DERL2	DERL2
-	-	DHX16
DLEC1	-	-
DMC1	DMC1	DMC1
DMTF1	DMTF1	DMTF1
DNM2	DNM2	DNM2
E2F1	E2F1	E2F1
E2F3	E2F3	E2F3
E2F5	E2F5	E2F5
EDG1	EDG1	EDG1
EFNB1	EFNB1	EFNB1
EIF4G2	EIF4G2	EIF4G2
EP300	EP300	EP300
EPHB2	-	-
EPHB4	EPHB4	EPHB4
EREG	EREG	EREG
ETS1	-	-
FGF3	-	-
FLT1	FLT1	FLT1
-	FLT3	-
GAB1	GAB1	GAB1
GAK	-	-
-	-	GAS1
GRLF1	GRLF1	GRLF1
HBP1	HBP1	HBP1
HDAC4	HDAC4	HDAC4
HECA	HECA	HECA
HSPA2	HSPA2	-
-	-	HEXIM2
IL10	IL10	-
IL8	IL8	IL8
-	-	IMPDH2
INCENP	INCENP	INCENP
-	ING1	ING1
IRF1	IRF1	IRF1
-	IRF2	IRF2
ITGAL	ITGAL	ITGAL
JUB	JUB	JUB
KHDRBS1	-	-
KIF11	KIF11	-
KIF23	KIF23	KIF23
KLF11	KLF11	KLF11
KLK8	-	-
KPNA2	KPNA2	KPNA2
-	-	KRT2
-	-	LAMC1
LIF	LIF	LIF
-	-	LRP2
MACF1	-	-
-	-	MAD2L1BP
MAP3K11	MAP3K11	MAP3K11
MAP9	MAP9	-
MAPK4	MAPK4	MAPK4
MAPRE1	MAPRE1	MAPRE1
MAPRE3	MAPRE3	MAPRE3
MARK4	MARK4	MARK4
MCM3	MCM3	MCM3
-	-	MLH1
-	-	MXI1
MYCN	MYCN	MYCN
NBL1	NBL1	NBL1
NCAPD2	NCAPD2	NCAPD2
NEK9	NEK9	NEK9
NEUROG1	NEUROG1	NEUROG1
NF2	-	-
NUDC	NUDC	NUDC
-	NUP62	NUP62
-	PA2G4	-
PAFAH1B1	PAFAH1B1	PAFAH1B1
-	PAM	-
PBK	PBK	PBK
PCAF	PCAF	PCAF
-	PCNA	-
-	-	PCTK2
PDCD4	PDCD4	-
PDF	-	-
PDGFRA	PDGFRA	PDGFRA
PIWIL2	PIWIL2	-
PKD2	PKD2	PKD2
PLCB1	PLCB1	PLCB1
-	-	PNN
PPARD	PPARD	PPARD
PPP3CA	PPP3CA	PPP3CA
PPP3CB	-	PPP3CB
PPP6C	PPP6C	PPP6C
-	-	PRKD1
PTEN	PTEN	PTEN
PTHLH	PTHLH	PTHLH
PTK2B	PURB	PURA
PURB	-	PURB
RABGAP1	RABGAP1	RABGAP1
-	-	RACGAP1
RAD51	RAD51	RAD51
-	-	RAP1B
RASSF2	RASSF2	RASSF2
RB1	RB1	RB1
RB1CC1	RB1CC1	RB1CC1
RBBP7	RBBP7	RBBP7
RBL1	RBL1	RBL1
RBL2	RBL2	RBL2
-	-	RECK
SART1	SART1	SART1
SASH1	SASH1	SASH1
-	-	SCIN
SIRT2	SIRT2	SIRT2
SNF1LK	SNF1LK	SNF1LK
-	-	SOX9
SRPK1	SRPK1	SRPK1
-	-	TADA2L
TAL1	TAL1	TAL1
-	-	TARDBP
TBX3	TBX3	TBX3
-	TCF7L1	-
TGFB1	-	TGFB1
TGFB1I1	TGFB1I1	TGFB1I1
TIMP2	TIMP2	TIMP2
TNFSF12	TNFSF12	TNFSF12
TNFSF13	TNFSF13	TNFSF13
TOP3A	TOP3A	TOP3A
TOPORS	TOPORS	TOPORS
TSG101	TSG101	TSG101
TTN	TTN	TTN
-	-	TUBB2B
TUSC2	TUSC2	TUSC2
TXNIP	TXNIP	TXNIP
-	-	UHMK1
USP16	USP16	USP16
WEE1	WEE1	WEE1
XRN1	XRN1	XRN1
-	YEATS4	-
YWHAQ	YWHAQ	YWHAQ
-	-	ZMYND11
http://www.diana.pcbi.upenn.edu/miRGen.html, prediction mode UNION
GO Search Terms: CELL CYCLE, PROLIF

## Sheet: INTERSECTION
hsa-mir-17:	hsa-mir-20a:	hsa-mir-106b:
-	ACVR1B	ACVR1B
APBB2	APBB2	APBB2
-	BCL6	BCL6
BHLHB3	BHLHB3	BHLHB3
BMPR2	BMPR2	BMPR2
-	BTG1	BTG1
-	BTG2	BTG2
BTG3	BTG3	BTG3
C10orf46	C10orf46	C10orf46
-	CAV1	CAV1
CCND1	CCND1	CCND1
CCND2	CCND2	CCND2
-	CCNE2	CCNE2
CCNG2	CCNG2	CCNG2
CCNJ	CCNJ	CCNJ
CCNT2	CCNT2	CCNT2
CDC37L1	CDC37L1	CDC37L1
CDKN1A	CDKN1A	CDKN1A
COL4A3	COL4A3	COL4A3
CYP26B1	CYP26B1	CYP26B1
DERL2	DERL2	DERL2
DMTF1	DMTF1	DMTF1
DNM2	DNM2	DNM2
E2F1	E2F1	E2F1
E2F3	E2F3	E2F3
E2F5	E2F5	E2F5
EDG1	EDG1	EDG1
-	EP300	EP300
EREG	EREG	EREG
FLT1	FLT1	FLT1
GAB1	GAB1	GAB1
HBP1	HBP1	HBP1
HDAC4	HDAC4	HDAC4
HECA	HECA	HECA
IRF1	IRF1	IRF1
KIF23	KIF23	KIF23
KLF11	KLF11	KLF11
KPNA2	KPNA2	KPNA2
MAP3K11	MAP3K11	MAP3K11
MAPK4	MAPK4	MAPK4
MAPRE1	MAPRE1	MAPRE1
MARK4	MARK4	MARK4
MYCN	MYCN	MYCN
NBL1	NBL1	NBL1
NEK9	NEK9	NEK9
NEUROG1	NEUROG1	NEUROG1
PAFAH1B1	PAFAH1B1	PAFAH1B1
PCAF	PCAF	PCAF
PDGFRA	PDGFRA	PDGFRA
PKD2	PKD2	PKD2
PLCB1	PLCB1	PLCB1
PPP3CA	PPP3CA	PPP3CA
PPP6C	PPP6C	PPP6C
PTEN	PTEN	PTEN
PURB	PURB	PURB
RABGAP1	RABGAP1	RABGAP1
RASSF2	RASSF2	RASSF2
RB1	RB1	RB1
RB1CC1	RB1CC1	RB1CC1
RBBP7	RBBP7	RBBP7
RBL1	RBL1	RBL1
RBL2	RBL2	RBL2
SASH1	SASH1	SASH1
SNF1LK	SNF1LK	SNF1LK
SRPK1	SRPK1	SRPK1
TAL1	TAL1	TAL1
TBX3	TBX3	TBX3
TIMP2	TIMP2	TIMP2
TOPORS	TOPORS	TOPORS
TSG101	TSG101	TSG101
TTN	TTN	TTN
TUSC2	TUSC2	TUSC2
TXNIP	TXNIP	TXNIP
WEE1	WEE1	WEE1
XRN1	XRN1	XRN1
-	YWHAQ	YWHAQ
http://www.diana.pcbi.upenn.edu/miRGen.html, prediction mode INTERSECTION
GO Search Terms: CELL CYCLE, PROLIF
