# Supplementary material for: MicroRNAs MiR-17, MiR-20a, and MiR-106b Act in Concert to Modulate E2F Activity on Cell Cycle Arrest during Neuronal Lineage Differentiation of USSC
Source: PLoS One. 2011 Jan 20;6(1):e16138. doi: 10.1371/journal.pone.0016138 (PMC3024412; doi:10.1371/journal.pone.0016138)
Supplement: Table S1 — Overview of cloned 3′-UTRs. A summary of Gene Bank accession numbers, PCR-primers, lengths of 3′-UTRs and cloned fragments thereof used for validations of predicted target genes is given. Restriction enzyme recognition sites are denoted in bold. (XLS) [file pone.0016138.s005.xls]

## Sheet: Table S1
Gene	Accession Number	Primer Sequence 5´-3´	3'-UTR Length	Product Length
CCND1	NM_053056	fwd: GCATATGAGCTCCCTGATAAAGCACAGCTGTAGTGG	3207bp	594bp
(SacI,XbaI)		rev : GCATATTCTAGACATGGATATTCCCAAACCATTCCATTAG
CCND2	NM_001759	fwd: GCATATGAGCTCGGTGCTGATTGGCATGTCTGG	5357bp	602bp
(SacI,XbaI)		rev : GCATATTCTAGAGCTTCATTACCTGTCAATTACAATTGTGC
E2F1	NM_005225	fwd: GCATATGAGCTCGTGAACATACACCTCTGTGTGTGC	1268bp	897bp
(SacI,XbaI)		rev : GCATATTCTAGAGACCTTTCTTCGAGTTATGAGGCTC
E2F3	NM_001949	fwd: GCATATGAGCTCGCGTAGTATCTCCGGTCCATTCC	3325bp	582bp
(SacI,XbaI)		rev : GCATATTCTAGAGAGGCAGCTAACCAGATGAGATAAATATG
CDKN1A	NM_078467	fwd: GCATATGAGCTCCTTTCCTGGACACTCAGACCTG	1551bp	790bp
(SacI,XbaI)		rev : GCATATTCTAGACTCTACTGCCACCATCTTAAAATGTC
MAPK9	NM_139069	fwd: GCATATGAGCTCCAAGATCATTTCAGGTGAGCAGTTAGAG	2921bp	543bp
(SacI,XbaI)		rev : GCATATTCTAGAGGTAGCTAGGATTTCAAGCAGCAC
PTEN	NM_000314	fwd: GCATATGAGCTCTGTGTCAAAAGGACATTTAAAATTCAATTAGG	3329bp	516bp
(SacI,XbaI)		rev : GCATATTCTAGAGTTGCAGAAGGTTCATTCCTGTAC
RB1	NM_000321	fwd: GCATATGAGCTCGTTCTGCCAGATCTTAGGTATAGAGG	1819bp	824bp
(SacI,XbaI)		rev : GCATATTCTAGAGTTCCTAAAATTCTGGCACTAATTCTAATGTG
RBL1	NM_002895	fwd: GCATATCTCGAGTGTTGTTCTTGTTTCTATGATAAAAGCACTTTC	984bp	984bp
(XhoI,SalI)		rev : GCATATGTCGACTGATAATAGTTTACAAAAGAAGAAAGTGCCC
RBL2	NM_005611	fwd: GCATATGAGCTCTGTGCAATGTCTGAGTGAACCTG	1365bp	218bp
(SacI,XbaI)		rev : GCATATTCTAGAACATTCCCAAAAGGTGGCTATAGG
WEE1	NM_001143976	fwd: GCATATGAGCTCCACCAGCCTTTCCAGGGTTAAC	1163bp	484bp
(SacI,XbaI)		rev : GCATATTCTAGACCAATGCACTAGCTTCAAAGTTC
